# Supplementary material for: Combined Omics Reveals That Disruption of the Selenocysteine Lyase Gene Affects Amino Acid Pathways in Mice
Source: Nutrients. 2019 Oct 26;11(11):2584. doi: 10.3390/nu11112584 (PMC6893568; doi:10.3390/nu11112584)
Supplement: Supplementary file 1 [file nutrients-11-02584-s001.zip]

Archive with 14 entries (14 files):
- S1-Primers.xlsx
- __MACOSX/._S1-Primers.xlsx
- S2-GC-TOFParameters.xlsx
- __MACOSX/._S2-GC-TOFParameters.xlsx
- S3-GeneList_WT_SclyKO_MedSe.xlsx
- __MACOSX/._S3-GeneList_WT_SclyKO_MedSe.xlsx
- S4-GO_KEA_CHEA_KEGG_Analysis.xlsx
- __MACOSX/._S4-GO_KEA_CHEA_KEGG_Analysis.xlsx
- S5-MetaboliteList_Raw_WT_SclyKO_MedSe.xlsx
- __MACOSX/._S5-MetaboliteList_Raw_WT_SclyKO_MedSe.xlsx
- S6-MetaboliteFoldChange_WT_SclyKO_MedSe.xlsx
- __MACOSX/._S6-MetaboliteFoldChange_WT_SclyKO_MedSe.xlsx
- S7-MetaboAnalystJointPathwayAnalysis_WT_SclyKO_MedSe.xlsx
- __MACOSX/._S7-MetaboAnalystJointPathwayAnalysis_WT_SclyKO_MedSe.xlsx
