# Supplementary material for: Combined Omics Reveals That Disruption of the Selenocysteine Lyase Gene Affects Amino Acid Pathways in Mice
Source: Nutrients. 2019 Oct 26;11(11):2584. doi: 10.3390/nu11112584 (PMC6893568; doi:10.3390/nu11112584)
Supplement: Supplementary file 1 [file nutrients-11-02584-s001.zip › S1-Primers.xlsx]

## Sheet: Primers
Gene	Sequence	Amplicon size (bp)
18S	F- CGATTGGATGGTTTAGTGAGG	87
	R- AGTTCGACCGTCTTCTCAGC
Abcb1a	F- TATCTGAGGGAGATCATTGG	117
	R- AGCTTTCTCAATCTCATCCA
Abcc3	F- GATGAGCTCCTTGTCTTCTG	147
	R- ACATTGCCTGTCTCTGCTAT
Acot3	F- ACTACGAGGACCTCCCTAAG	198
	R- TAGAGCCATTGATGATGACA
Actb	F- TGACAGGATGCAGAAGGAGA	75
	R- CGCTCAGGAGGAGCAATG
Angptl6	F- GGCTCTGTCAACTTCTTCAC	146
	R- CCCCAGTCCTCTAGGAGTAT
Arl4d	F- CACCAAGGGCTTTAATACTG	147
	R- ACAAACACCAGTCCATCTGT
Cesg1	F- AGGCCTACCCAATTCTTAAC	130
	R- CCGAACATAATGTCTCCAAT
Eif4ebp3	F- ACCAGGATCATCTACGACAG	155
	R- GTCTGCTTCTGTTCCTTCAG
Hprt1	F- TCCTCCTCAGACCGCTTTT	90
	R- CCTGGTTCATCATCGCTAATC
Inhbe	F- TTTTCTACATCAAGCCCTGT	171
	R- CCCTGTTCTTAGCCTGTATG
Lcn2	F- CTTTACGATGTACAGCACCA	152
	R- TATTTCCCAGAGTGAACTGG
Mt1	F- TCCTGAGTACCTTCTCCTCA	137
	R- AGGTGCACTTGCAGTTCTT
Mt2	F- TCACGCTCCTAGAACTCTTC	142
	R- TACATTTGCATTGTTTGCAT
Pparg	F- AGGCGAGGGCGATCTTGACAG	171
	R- AATTCGGATGGCCACCTCTTTG
Selenbp2	F- ATACTGCCTGGTCTCATGTC	173
	R- AAGGTGTTGACCATGACTTC
Slc25a25	F- ATGAGTTCACAGTGGAGGAG	188
	R- TTCTCGAATCATCTGTGTGA
