# Supplementary material for: Combined Omics Reveals That Disruption of the Selenocysteine Lyase Gene Affects Amino Acid Pathways in Mice
Source: Nutrients. 2019 Oct 26;11(11):2584. doi: 10.3390/nu11112584 (PMC6893568; doi:10.3390/nu11112584)
Supplement: Supplementary file 1 [file nutrients-11-02584-s001.zip › S2-GC-TOFParameters.xlsx]

## Sheet: Sheet1
GC
Column	Rxi-5MS (Crossbond ® 5% diphenyl/ 95% dimethyl polysiloxane)
Column description (m)	30 m (length) × 250 µm I.D., 0.25-µm film thickness
Oven program	80°C (2 min), 80 – 140°C (10 °C/min), 140 – 210°C (4°C/min), 210 – 240°C (10 °C/min), 240 – 290 °C (25 °C/min), 290°C (4.5 min)
Injection volume (µL)	1
Inlet temperature (°C)	270
Inlet mode	Splitless
Carrier gas	Helium (99.9999%)
Flow rate (mL/min)	1.0, constant
Transfer interface Temp (°C)	270
TOFMS
Ionization mode	Electron impact
Electron energy (V)	-70
Detector voltage (V)	-1450
Source Temp (°C)	220
Solvent delay (min)	4.1
Acquisition rate (spectrum/sec.)	25
Mass Range (Da)	50 - 500
