# Supplementary material for: Combined Omics Reveals That Disruption of the Selenocysteine Lyase Gene Affects Amino Acid Pathways in Mice
Source: Nutrients. 2019 Oct 26;11(11):2584. doi: 10.3390/nu11112584 (PMC6893568; doi:10.3390/nu11112584)
Supplement: Supplementary file 1 [file nutrients-11-02584-s001.zip › S3-GeneList_WT_SclyKO_MedSe.xlsx]

## Sheet: GeneList_WT_SclyKO_MedSe.txt
Gene ID	P-value (Scly KO vs. WT)	FDR step up (Scly KO vs. WT)	Fold change (Scly KO vs. WT)
Scly	3.65e-81	6.18e-77	-11.9
Hist1h4n	1.58e-06	0.0134	-3.2
Ces1g	5.18e-06	0.0293	2.17
Ptp4a1	5.16e-05	0.183	-1.6
Gadd45g	5.39e-05	0.183	-2.57
Slc25a25	0.000108	0.304	-2.07
Dusp1	0.000161	0.39	-2.38
Rad51b	0.000309	0.633	2.34
Cyp17a1	0.000336	0.633	-2.29
Abcc3	0.00242	1	1.78
Cfd	0.00293	1	1.68
Sertad4	0.0034	1	-2
Jun	0.00389	1	-1.99
Rasgrf2	0.00461	1	1.95
Serpine2	0.00497	1	-1.93
Arl4d	0.00529	1	-1.77
Zfp36	0.00592	1	-1.84
Pilrb2	0.00683	1	1.91
Fancg	0.00709	1	-1.87
Got1	0.0075	1	-1.66
Oaz1-ps	0.00782	1	1.9
Rn45s	0.00801	1	1.88
Rdh9	0.00813	1	1.43
Tspyl4	0.00826	1	-1.82
Fgfr3	0.00899	1	-1.59
Egln3	0.00947	1	-1.43
Frem3	0.0107	1	1.49
Gstt2	0.0112	1	1.62
Csad	0.0117	1	1.7
Pigp	0.0118	1	1.71
Unc119	0.012	1	1.6
Ppp1r3g	0.0122	1	-1.84
Klrk1	0.0125	1	1.82
Ahr	0.0133	1	1.49
Tns4	0.0136	1	1.75
Slc43a1	0.0141	1	-1.66
Cdk5rap1	0.0153	1	1.64
Snhg1	0.0153	1	1.78
G530011O06Rik	0.0155	1	-1.8
Lilra5	0.0157	1	1.73
Ablim3	0.0158	1	-1.52
Akr1b3	0.0162	1	1.78
Xlr3a	0.0174	1	1.78
Zfas1	0.0182	1	1.74
Cebpd	0.0192	1	-1.52
Ces2d-ps	0.0194	1	1.76
Adgrg2	0.02	1	1.76
Vsig4	0.0206	1	1.52
Pilra	0.0207	1	1.64
Gls2	0.0208	1	-1.37
Cxcr6	0.021	1	1.74
Plk3	0.0215	1	-1.73
Recql4	0.0215	1	-1.74
Lipt2	0.0216	1	1.6
Iqcg	0.0216	1	1.72
Cyp3a11	0.0218	1	1.73
Wfdc17	0.022	1	1.68
Hist1h4m	0.0226	1	1.67
Wsb1	0.0239	1	-1.62
Slc22a27	0.0244	1	1.7
Lpcat2	0.0244	1	1.69
Nectin2	0.0245	1	-1.38
Zfp992	0.0246	1	1.69
Adgre1	0.025	1	1.48
Clec4a1	0.0252	1	1.7
P2ry10b	0.0258	1	1.71
Gm13498	0.0258	1	-1.63
4930503E24Rik	0.0264	1	1.56
Hebp2	0.0267	1	1.64
Tmem254c	0.027	1	-1.54
Ier2	0.0276	1	-1.49
Gtf2h2	0.0277	1	1.64
Ntrk2	0.0285	1	-1.7
C1qtnf4	0.0286	1	1.67
Snora78	0.0297	1	1.69
Rcan2	0.0298	1	-1.64
Dgkh	0.0302	1	1.67
Csrnp1	0.0311	1	-1.6
Moap1	0.0312	1	1.61
Lrrc15	0.0316	1	-1.67
Tob1	0.0321	1	-1.37
Hoxa5	0.0327	1	1.58
S1pr5	0.0328	1	-1.66
Hace1	0.033	1	1.5
H2-DMb1	0.0331	1	1.63
Tstd1	0.0334	1	1.48
Fst	0.0336	1	-1.59
Nfil3	0.034	1	-1.51
Mgst3	0.0347	1	1.51
Epop	0.0358	1	-1.6
Abraxas1	0.0363	1	1.52
Gm5936	0.0366	1	1.39
Cldn15	0.0367	1	-1.54
Gm11837	0.0372	1	1.65
Neil2	0.0383	1	1.65
Bet1l	0.0385	1	1.53
Urad	0.0389	1	-1.36
Tnik	0.0389	1	-1.62
Slc35d2	0.0398	1	1.52
Kctd13	0.0403	1	-1.57
