# Supplementary material for: Combined Omics Reveals That Disruption of the Selenocysteine Lyase Gene Affects Amino Acid Pathways in Mice
Source: Nutrients. 2019 Oct 26;11(11):2584. doi: 10.3390/nu11112584 (PMC6893568; doi:10.3390/nu11112584)
Supplement: Supplementary file 1 [file nutrients-11-02584-s001.zip › S4-GO_KEA_CHEA_KEGG_Analysis.xlsx]

## Sheet: Gene Ontologies
KO LS vs WT LS								KO LS vs KO MS
GO Biological Process								GO Biological Process
Index	Name	P-value	Adjusted p-value	Odds Ratio	Combined score			Index	Name	P-value	Adjusted p-value	Odds Ratio	Combined score
1	regulation of interleukin-1 secretion (GO:0050704)	9.436e-05	0.4815	134.68	1248.27			1	ether lipid metabolic process (GO:0046485)	7.779e-05	0.04962	148.15	1401.7
2	regulation of glomerular filtration (GO:0003093)	0.00986	1	101.01	466.59			2	cellular lipid biosynthetic process (GO:0097384)	0.01045	1	95.24	434.36
3	macrophage derived foam cell differentiation (GO:0010742)	0.00986	1	101.01	466.59			3	endonucleolytic cleavage in ITS1 to separate SSU-rRNA from 5.8S rRNA and LSU-rRNA from tricistronic rRNA transcript (SSU-rRNA, 5.8S rRNA, LSU-rRNA) (GO:0000447)	0.01045	1	95.24	434.36
4	negative regulation of cholesterol storage (GO:0010887)	0.00986	1	101.01	466.59			4	cytoplasmic translation (GO:0002181)	7.58e-05	0.05526	36.36	345
5	white fat cell differentiation (GO:0050872)	0.00986	1	101.01	466.59			5	SRP-dependent cotranslational protein targeting to membrane (GO:0006614)	9.607e-06	0.04902	29.63	342.31
6	negative regulation of interleukin-6 secretion (GO:1900165)	0.00986	1	101.01	466.59			6	cotranslational protein targeting to membrane (GO:0006613)	1.142e-05	0.02913	28.37	322.85
7	negative regulation of receptor biosynthetic process (GO:0010871)	0.00986	1	101.01	466.59			7	regulation of interleukin-1 secretion (GO:0050704)	0.01342	1	74.07	319.32
8	bile acid secretion (GO:0032782)	0.00986	1	101.01	466.59			8	protein targeting to ER (GO:0045047)	1.347e-05	0.02291	27.21	305.17
9	B cell chemotaxis (GO:0035754)	0.00986	1	101.01	466.59			9	viral gene expression (GO:0019080)	2.203e-05	0.02811	24.02	257.61
10	positive regulation of toll-like receptor 3 signaling pathway (GO:0034141)	0.00986	1	101.01	466.59			10	nuclear-transcribed mRNA catabolic process, nonsense-mediated decay (GO:0000184)	2.364e-05	0.02412	23.6	251.39
GO Molecular Function								GO Molecular Function
Index	Name	P-value	Adjusted p-value	Odds Ratio	Combined score			Index	Name	P-value	Adjusted p-value	Odds Ratio	Combined score
1	LBD domain binding (GO:0050693)	0.00986	1	101.01	466.59			1	small ribosomal subunit rRNA binding (GO:0070181)	0.01045	1	95.24	434.36
2	retinoid X receptor binding (GO:0046965)	0.01476	1	67.34	283.92			2	actin-dependent ATPase activity (GO:0030898)	0.01342	1	74.07	319.32
3	prostaglandin receptor activity (GO:0004955)	0.01638	1	60.61	249.19			3	phosphatidylcholine 1-acylhydrolase activity (GO:0008970)	0.0149	1	66.67	280.42
4	eukaryotic initiation factor 4E binding (GO:0008190)	0.01638	1	60.61	249.19			4	cAMP binding (GO:0030552)	0.01786	1	55.56	223.63
5	monocarboxylic acid transmembrane transporter activity (GO:0008028)	0.00135	1	36.73	242.7			5	arylsulfatase activity (GO:0004065)	0.01786	1	55.56	223.63
6	ATPase-coupled anion transmembrane transporter activity (GO:0043225)	0.01963	1	50.51	198.53			6	RNA stem-loop binding (GO:0035613)	0.01933	1	51.28	202.36
7	cAMP binding (GO:0030552)	0.01963	1	50.51	198.53			7	sulfuric ester hydrolase activity (GO:0008484)	0.02374	1	41.67	155.86
8	protein tyrosine kinase activator activity (GO:0030296)	0.01963	1	50.51	198.53			8	microfilament motor activity (GO:0000146)	0.02667	1	37.04	134.23
9	1-phosphatidylinositol binding (GO:0005545)	0.02286	1	43.29	163.56			9	phospholipid-translocating ATPase activity (GO:0004012)	0.02959	1	33.33	117.34
10	bile acid transmembrane transporter activity (GO:0015125)	0.02609	1	37.88	138.12			10	cyclic nucleotide binding (GO:0030551)	0.03105	1	31.75	110.23
GO Cellular Component								GO Cellular Component
Index	Name	P-value	Adjusted p-value	Odds Ratio	Combined score			Index	Name	P-value	Adjusted p-value	Odds Ratio	Combined score
1	specific granule lumen (GO:0035580)	0.004842	1	19.24	102.56			1	ribosome (GO:0005840)	5.157e-06	0.0023	34.63	421.65
2	platelet alpha granule lumen (GO:0031093)	0.005619	1	17.83	92.37			2	polysomal ribosome (GO:0042788)	0.0008611	0.07681	45.98	324.47
3	platelet alpha granule (GO:0031091)	0.009864	1	13.32	61.52			3	polysome (GO:0005844)	0.0001193	0.0133	31.25	282.31
4	specific granule (GO:0042581)	0.02888	1	7.53	26.68			4	myosin filament (GO:0032982)	0.0149	0.5539	66.67	280.42
5	secretory granule lumen (GO:0034774)	0.01527	1	5.72	23.91			5	cytosolic ribosome (GO:0022626)	3.513e-05	0.007835	21.33	218.8
6	nuclear transcription factor complex (GO:0044798)	0.1123	1	8.42	18.41			6	cytosolic small ribosomal subunit (GO:0022627)	0.002548	0.1623	26.67	159.27
7	azurophil granule lumen (GO:0035578)	0.1398	1	6.66	13.1			7	cytosolic part (GO:0044445)	9.192e-05	0.01367	16.67	154.91
8	Golgi lumen (GO:0005796)	0.1512	1	6.12	11.57			8	small ribosomal subunit (GO:0015935)	0.002965	0.1653	24.69	143.72
9	RNA polymerase II transcription factor complex (GO:0090575)	0.2175	1	4.1	6.25			9	specific granule lumen (GO:0035580)	0.004013	0.1989	21.16	116.79
10	azurophil granule (GO:0042582)	0.2266	1	3.91	5.8			10	cytosolic large ribosomal subunit (GO:0022625)	0.00493	0.2199	19.05	101.19

## Sheet: KEA
KO LS vs WT LS								KO LS vs KO MS
Index	Name	P-value	Adjusted p-value	Odds Ratio	Combined score			Index	Name	P-value	Adjusted p-value	Odds Ratio	Combined score
1	CDK9	0.01801	1	55.1	221.33			1	PRKCZ	0.07239	1	13.33	35.01
2	MAP2K1	0.0309	1	31.9	110.91			2	ATM	0.2155	1	4.14	6.36
3	MAPK4	0.05464	1	17.83	51.82			3	PRKDC	0.2377	1	3.7	5.32
4	MAPK3	0.04367	1	6	18.79			4	CSNK2A1	0.3511	1	2.33	2.44
5	CDK5	0.1483	1	6.25	11.92
6	MAPK10	0.1596	1	5.77	10.59
7	GSK3B	0.05538	1	3.45	9.98
8	MAPK1	0.1006	1	3.72	8.54
9	ATM	0.2343	1	3.76	5.46
10	PRKDC	0.2581	1	3.37	4.56

## Sheet: CHEA
KO LS vs WT LS								KO LS vs KO MS
Index	Name	P-value	Adjusted p-value	Odds Ratio	Combined score			Index	Name	P-value	Adjusted p-value	Odds Ratio	Combined score
1	CEBPA_23403033_ChIP-Seq_LIVER_Mouse	4.066e-05	0.02623	7.2	72.82			1	OCT4_18692474_ChIP-Seq_MEFs_Mouse	0.007554	1	2.68	13.08
2	PPARA_22158963_ChIP-Seq_LIVER_Mouse	4.617e-05	0.01489	3.64	36.3			2	ESR2_21235772_ChIP-Seq_MCF-7_Human	0.02515	1	4.72	17.37
3	RXR_22158963_ChIP-Seq_LIVER_Mouse	0.0002341	0.05033	3.33	27.87			3	PPARA_22158963_ChIP-Seq_LIVER_Mouse	0.02573	1	2.33	8.54
4	LXR_22158963_ChIP-Seq_LIVER_Mouse	0.001046	0.1687	3.03	20.8			4	CEBPB_20176806_ChIP-Seq_MACROPHAGES_Mouse	0.02573	1	2.33	8.54
5	PPARG_19300518_ChIP-PET_3T3-L1_Mouse	0.01004	1	6.68	30.75			5	STAT5_23275557_ChIP-Seq_MAMMARY-EPITHELIUM_Mouse	0.03113	1	2.78	9.66
6	NR1I2_20693526_ChIP-Seq_LIVER_Mouse	0.01796	1	3.23	12.97			6	MYC_18555785_ChIP-Seq_MESCs_Mouse	0.03143	1	2.78	9.61
7	TCF7L2_21901280_ChIP-Seq_H4IIE_Rat	0.025	1	2.96	10.93			7	POU5F1_18692474_ChIP-Seq_MESCs_Mouse	0.03745	1	1.73	5.69
8	ESR2_21235772_ChIP-Seq_MCF-7_Human	0.03227	1	4.29	14.72			8	POU5F1_18555785_ChIP-Seq_MESCs_Mouse	0.04958	1	3.6	10.83
9	MTF2_20144788_ChIP-Seq_MESCs_Mouse	0.04765	1	1.83	5.57			9	MYC_19030024_ChIP-ChIP_MESCs_Mouse	0.05001	1	1.72	5.16
10	ESR1_21235772_ChIP-Seq_MCF-7_Human	0.05422	1	5.32	15.5			10	CEBPA_23403033_ChIP-Seq_LIVER_Mouse	0.05731	1	3.4	9.71

## Sheet: KEGG Pathway
KO LS vs WT LS								KO LS vs KO MS								KO MS vs WT MS
Index	Name	P-value	Adjusted p-value	Odds Ratio	Combined score			Index	Name	P-value	Adjusted p-value	Odds Ratio	Combined score			Index	Name	P-value	Adjusted p-value	Odds Ratio	Combined score
1	Mineral absorption	0.002392	0.7246	27.55	166.28			1	African trypanosomiasis	3.261e-07	9.88e-05	68.38	1021.27			1	Selenocompound metabolism	0.002548	0.772	392.16	2342.15
2	ABC transporters	0.00284	0.4303	25.25	148.08			2	Malaria	8.313e-07	0.0001259	54.42	761.92			2	Systemic lupus erythematosus	0.0213	1	46.62	179.45
3	Selenocompound metabolism	0.02769	1	35.65	127.86			3	Mineral absorption	0.001979	0.1499	30.3	188.65			3	Alcoholism	0.02956	1	33.5	117.97
4	Bile secretion	0.006278	0.6341	16.84	85.36			4	Ribosome	0.0001162	0.01174	15.69	142.12			4	Viral carcinogenesis	0.03396	1	29.11	98.47
5	Ascorbate and aldarate metabolism	0.04363	1	22.45	70.3			5	alpha-Linolenic acid metabolism	0.03685	1	26.67	88.02
6	Fatty acid elongation	0.04679	1	20.9	63.99			6	Ether lipid metabolism	0.0682	1	14.18	38.09
7	Steroid hormone biosynthesis	0.009453	0.716	13.62	63.49			7	Linoleic acid metabolism	0.07239	1	13.33	35.01
8	Retinol metabolism	0.009864	0.5978	13.32	61.52			8	Regulation of lipolysis in adipocytes	0.08073	1	11.9	29.96
9	Chemical carcinogenesis	0.0105	0.5301	12.89	58.76			9	Glutathione metabolism	0.09174	1	10.42	24.88
10	Biosynthesis of unsaturated fatty acids	0.05151	1	18.94	56.17			10	Metabolism of xenobiotics by cytochrome P450	0.09447	1	10.1	23.83
