# Supplementary material for: Combined Omics Reveals That Disruption of the Selenocysteine Lyase Gene Affects Amino Acid Pathways in Mice
Source: Nutrients. 2019 Oct 26;11(11):2584. doi: 10.3390/nu11112584 (PMC6893568; doi:10.3390/nu11112584)
Supplement: Supplementary file 1 [file nutrients-11-02584-s001.zip › S5-MetaboliteList_Raw_WT_SclyKO_MedSe.xlsx]

## Sheet: MetaboliteList- Males only
Sample	CM1_1	CM2_1	CM3_1	CM4_1	CM5_1	SCM1_1	SCM2_1	SCM3_1	SCM4_1	SCM5_1
Label	C57/6N	C57/6N	C57/6N	C57/6N	C57/6N	SCLY KO	SCLY KO	SCLY KO	SCLY KO	SCLY KO
HMDB00092	252.083	567.574	443.03	400.043	413.784	566.424	1160.04	262.398	726.306	572.22
HMDB13751	2080.99	1833.41	1665.87	873.405	653.876	1758.59	1924.6	1694	1754.82	1223.62
HMDB00243	229.206	101.657	58.7361	38.0942	17.9342	136.167	101.762	181.362	106.367	63.2276
HMDB00190	5716.23	21775.7	21047.5	23059.4	15409.1	23526.5	24612	23095.1	11057.9	11351.2
HMDB00535	6.17063	10.5128	5.91078	7.47323	6.91042	6.20985	13.7225	9.81707	8.02041	7.91045
HMDB00115	287.302	368.245	404.015	114.968	107.514	271.413	334.295	332.683	342.592	228.284
HMDB00161	15303.6	17059.7	5194.7	17723.9	18794.5	16933.5	10951.7	15766.5	16987.9	18668
HMDB00008	277.897	325.385	227.435	108.394	92.6325	196.274	470.969	283.923	353.633	152.164
HMDB02329	65.3968	109.665	98.6245	33.3405	39.6161	67.5375	73.7004	106.301	95.5102	86.0261
HMDB00271	87.3214	197.633	110.762	131.392	216.508	94.0685	184.581	99.1463	107.02	110.131
HMDB00407	214.663	334.773	167.435	337.816	324.644	454.818	572.489	190.447	285.51	584.701
HMDB00452	140.417	200.966	219.238	132.805	161.883	174.197	76.0573	153.496	189.592	147.966
HMDB00883	6527.6	5352.49	4742.45	2955.85	2993.62	4510.28	5336.83	4599.37	4773.67	3875.65
HMDB00250	1512.7	1837.79	1380.39	766.296	694.918	1721.99	1506.23	1354.13	1658.49	1095.62
HMDB01870	35.8333	37.5148	36.1896	23.7045	24.6435	35.4176	50.1101	50.7927	40.6122	35.0933
HMDB00687	7590	7440.91	7332.1	4230.41	4647.4	6018.44	7400.13	5751.67	5672.86	5557.74
HMDB00131	7865.46	12470	7820.65	5977.58	9484.2	11209.7	14406.3	13422.6	14292.6	6336.85
HMDB00557	3191.27	2991.89	2979.44	1791.39	1935.37	2538.16	3172.36	2623.62	2529.71	2295.5
HMDB00162	3159.86	3481.52	3445.78	2052.61	2292.49	2580.28	3243.33	2479.67	2589.84	2673.86
HMDB00176	22.3214	21.6174	20	11.6488	7.95247	18.03	23.8106	23.2724	22.6327	18.3769
HMDB00123	5562.92	4534.71	5300.76	3775.31	4161.15	6192.21	6322.44	5522.4	5874.29	5516.21
HMDB00254	3867.3	12642.2	14112.8	3480.64	5340.09	6170.6	12707	2360.41	17769.3	6602.05
HMDB00139	80.0794	132.88	93.5316	33.8116	69.5795	117.88	129.229	52.6829	126.245	87.8918
HMDB00300	48.9484	45.3057	65.7249	21.5632	27.5868	45.4176	75.8811	50.6098	45.1633	57.0709
HMDB00134	1458.93	1552.45	2157.04	752.077	759.543	834.797	1200.31	1061.52	999.245	1248.6
HMDB00847	18.7698	11.7949	19.4424	10.7066	11.6088	10.4283	52.3789	34.0244	15.449	13.5634
HMDB11602	26.8056	51.6963	43.3271	26.6595	31.3711	39.8073	46.6079	59.8171	30.9184	36.7164
HMDB00167	2343.47	2102.29	2176.65	1131.73	1140.59	2090.11	2417.09	2061.38	1181.06	1105.04
HMDB00661	53.0159	74.0631	65.3903	45.6531	55.4845	77.5589	136.894	81.8089	92.0816	65.5784
HMDB02108	12.9365	13.3728	12.7881	4.62527	7.00183	15.0749	13.4581	7.39837	9.53061	6.90299
HMDB00056	13.8294	1.3215	2.60223	1.56317	3.19927	24.1328	4.55947	1.40244	2.18367	0.764925
HMDB02649	323.036	434.615	319.015	158.822	120.932	306.617	350.727	402.541	357.347	250.858
HMDB00744	7877.28	9280.02	10053.8	4233.55	4173.78	5176.66	7045.13	6368.74	6092.47	7075.04
HMDB00696	712.917	869.862	1000.07	421.627	488.428	689.165	1020.9	591.24	640.837	554.478
HMDB00191	2026.11	2419.37	2932.36	854.625	1203.03	1439.98	2202.86	1166.34	1378.43	1464.14
HMDB00267	25044	12179.4	16176.4	20008.7	19324.1	18599.5	21574.6	18932.4	19184.6	24286.7
HMDB00574	552.56	441.775	417.584	173.169	189.378	375.075	428.877	283.598	315.082	271.045
HMDB00562	62.5	69.1716	68.4758	46.1242	43.1444	65.3105	125.154	77.9268	78.0816	55.5224
HMDB00208	56.4484	43.7081	19.8699	17.666	8.28154	23.576	30.6167	30.8537	21.4082	19.5149
HMDB00148	1074.4	2152.84	2117.32	545.76	838.775	1312.38	1330.99	874.309	1024.55	1061.31
HMDB00500	8.53175	7.17949	5.89219	5.86724	2.76051	7.79443	5.04405	6.56504	6.28571	2.87313
HMDB00251	12027.9	9221.56	2115.09	384.861	307.934	8972.48	9720.7	3135.28	3378.14	2169.63
HMDB01900	6946.98	6314.16	6205.3	1507.79	2602.6	6661.31	7081.39	5369.55	4625.2	3490.78
HMDB01851	156.349	168.876	193.401	65.3747	87.3675	164.882	209.383	159.695	159.143	176.25
HMDB00126	3047.52	3645.4	3719.93	2413.49	2512.93	2775.65	3384.78	2381.89	4133.59	2453.58
HMDB00641	99.0278	119.665	100.316	63.2976	62.4314	97.9657	107.753	61.1992	118.673	95.3731
HMDB00224	735.218	1070.26	930.26	363.169	322.888	785.396	1273.17	583.78	788.959	612.276
HMDB00157	181.31	106.844	229.535	88.8009	78.4644	191.413	258.965	150.61	149.224	136.399
HMDB00193	476.786	659.566	280.818	216.895	245.466	323.747	315.507	273.72	333.224	335.653
HMDB00034	62.9563	80.5523	77.2862	33.576	37.2395	73.0193	79.0088	58.7805	67.9592	59.403
HMDB00660	1346.23	408.876	192.844	290.514	1546.97	1497.37	469.537	476.037	315.367	542.799
HMDB00169	1031.53	1364.95	2207.66	7634.41	3412.94	1924.11	1935.64	2228.23	2986.02	1079.01
HMDB00143	1747.06	1364.95	1936.51	778.244	3412.94	3158.09	6070.18	1973.27	5759.33	1079.01
HMDB00122	1651.29	3410.28	5837.17	13335.3	5181.33	3115.91	4652.95	5296.42	10690.7	8226.25
HMDB00158	1390.22	1801.34	1406.9	290.621	632.505	1936.9	2079.32	1389.96	1287.47	1199.03
HMDB00765	408.611	456.706	1995.87	1031.91	1222.25	2036.75	841.013	1118.82	2951.82	4232.39
HMDB00127	317.738	385.858	405.149	223.94	644.918	395.91	375.088	70.3659	846.265	525.728
HMDB00247	1554.09	456.706	1995.87	1031.91	1222.25	1335.14	1897.84	358.293	1877.61	4232.39
HMDB00210	114.821	127.101	109.424	62.5696	74.5704	76.6167	99.978	68.5366	82.1429	110.019
HMDB03229	392.44	664.635	450.13	179.829	273.346	602.077	539.626	652.012	487.245	280.28
HMDB00565	165.952	218.935	176.32	67.0236	88.8665	179.743	190.727	143.699	137.857	102.705
HMDB00292	351.012	439.586	353.234	203.812	188.995	327.238	506.432	289.614	295.469	235.84
HMDB00220	7160.36	7220.22	7903.46	5917.9	6366.65	9078.8	8468.15	6885.65	7734.55	6622.52
HMDB00211	761.23	348.323	2537.55	1036.17	626.636	1612.93	3957.09	1555.85	2668.92	2890.02
HMDB00125	47.4802	46.9625	25.4833	14.1542	18.0073	25.0107	41.3877	30.122	30.2857	28.9552
HMDB00673	498.214	831.913	819.294	282.505	404.68	682.184	820.11	285.854	391.531	577.257
HMDB02080	1789.7	2357.95	2041.64	741.585	1228.85	2632.51	3066.37	1930.12	1626.76	1638.71
HMDB00207	177.183	768.955	213.55	84.4111	91.4625	366.767	590.881	303.252	194.796	289.03
HMDB00827	1312.22	3079.66	2187.04	1265.74	960.037	1933.6	2777.49	1486.87	1521.39	1686.19
HMDB01401	2692.92	4004.71	3180.69	1320.99	1804.61	3602.59	3283.28	3214.63	2599.65	3037.95
HMDB01043	156.389	316.963	203.587	121.456	137.77	311.649	246.894	145.102	210.98	135.429
HMDB00296	64.8611	95.6607	143.476	25.9101	34.4059	41.4133	116.035	64.1463	72.8367	52.3134
HMDB02183	73.7103	102.229	107.825	67.2377	81.2614	147.794	175.198	92.2967	96.3878	79.3843
HMDB00195	3648.15	4650.63	4376.49	2509.12	3104.64	4511.93	4989.16	3486.91	3794.88	3667.37
HMDB00050	807.222	1435.7	711.19	378.608	410.165	1535.07	1439.03	779.228	529.694	546.119
HMDB00258	1.68651	12.8797	11.487	8.73662	8.37294	8.20128	53.4141	4.87805	11.6939	9.23507
HMDB00299	166.448	383.333	171.338	74.818	83.9854	147.709	255.088	112.988	161.796	157.593
HMDB00186	52.6587	50.5917	51.7286	23.1263	29.2687	111.413	34.0969	27.0935	26.9796	33.5821
HMDB11568	38.0952	74.2998	19.5353	11.0921	29.2505	87.0878	90.022	41.8496	37.5918	75.4104
HMDB00163	5480.54	9374.83	8980.2	3873.45	4885.98	10280.3	10250.7	8609.45	6063.33	7596.46
HMDB01893	19.127	26.6272	15.0929	14.7109	10.1463	32.6552	32.5771	21.8699	16.6939	13.209

## Sheet: Male and Female
	WT female					WT male					Scly KO female					Scly KO male
Dimethylglycine	1303.69	3020.04	2389.02	1322.16	2731.89	252.083	567.574	443.03	400.043	413.784	592.046	750.349	1171.86	1685.53	1835.45	566.424	1160.04	262.398	726.306	572.22
2-Hydroxypyridine	1541.48	1676.2	1608.05	1837.11	1925.67	2080.99	1833.41	1665.87	873.405	653.876	1490.44	1879.71	1694.19	1615.47	2260.8	1758.59	1924.6	1694	1754.82	1223.62
Pyruvic acid	85.6914	76.4376	103.73	80.499	101.597	229.206	101.657	58.7361	38.0942	17.9342	69.1969	111.841	97.069	115.714	149.181	136.167	101.762	181.362	106.367	63.2276
L-Lactic acid	21812.6	19948.4	10782.3	23896.5	24206	5716.23	21775.7	21047.5	23059.4	15409.1	8305.05	21679.3	9805.23	23203	6948.36	23526.5	24612	23095.1	11057.9	11351.2
Caproic acid	5.53106	10.1628	15.9426	11.2474	8.19328	6.17063	10.5128	5.91078	7.47323	6.91042	6.92161	12.7326	13.295	15.9592	15.1293	6.20985	13.7225	9.81707	8.02041	7.91045
Glycolic acid	326.293	387.83	371.25	334.532	336.849	287.302	368.245	404.015	114.968	107.514	218.757	403.101	328.697	337.122	75.7328	271.413	334.295	332.683	342.592	228.284
L-Alanine	3469.26	17198.2	13951	5634.95	19048	15303.5	17059.7	5194.7	17723.9	18794.5	7324.32	19901.4	5587.93	15717.8	19169.3	16933.5	10951.7	15766.5	16987.9	18668
2-Hydroxybutyric acid	478.858	973.381	774.119	566.154	549.622	277.897	325.385	227.435	108.394	92.6325	446.96	658.857	653.372	523.918	560.56	196.274	470.969	283.923	353.633	152.164
Oxalic acid	54.5291	81.1935	94.4057	128.295	128.571	65.3968	109.665	98.6245	33.3405	39.6161	66.7686	83.7403	42.5479	140.327	121.681	67.5375	73.7004	106.301	95.5102	86.0261
Sarcosine	315.21	395.425	392.172	178.69	229.076	87.3214	197.633	110.762	131.392	216.508	67.8012	150.678	119.349	191.837	130.302	94.0685	184.582	99.1463	107.02	110.131
3-hydroxypyridine	48.8777	51.9349	48.2992	67.2349	59.895	45.2182	61.8935	56.8402	21.0921	29.3053	38.3174	56.4729	55.364	65.6939	84.5043	52.4197	62.0925	54.5122	60.7755	43.3582
2-Hydroxy-3-methylbutyric acid	468.357	445.967	361.967	608.254	617.416	214.663	334.773	167.435	337.816	324.644	355.736	417.345	367.414	292	387.22	454.818	572.489	190.447	285.51	584.702
L-Alpha-aminobutyric acid	570.06	772.929	714.447	730.728	557.164	140.417	200.966	219.238	132.805	161.883	730.191	1152.64	992.567	628.408	777.134	174.197	76.0573	153.496	189.592	147.966
L-Valine	6124.75	7539.17	6426.82	6205.2	6409.5	6527.6	5352.48	4742.45	2955.85	2993.62	4317.28	5141.43	5833.03	6880.12	6609.94	4510.28	5336.83	4599.37	4773.67	3875.65
Pyrophosphate	1094.65	1183.69	785.225	1246.67	1390.06	1512.7	1837.79	1380.39	766.295	694.918	1442.56	1055.33	1287.8	1382.63	1309.93	1721.99	1506.23	1354.13	1658.49	1095.62
Benzoic acid	34.8497	28.915	48.668	32.9106	40.7563	35.8333	37.5148	36.1896	23.7045	24.6435	22.065	29.9806	37.7011	49.9184	48.0172	35.4176	50.1101	50.7927	40.6122	35.0933
L-Leucine	7793.55	8775.46	7603.81	7966.34	8327.16	7590	7440.91	7332.1	4230.41	4647.4	4932.05	6745.97	6941.26	8102.82	8234.38	6018.44	7400.13	5751.67	5672.86	5557.74
Glycerol	12281.1	10744	11195.5	13993.4	15009.9	7865.46	12470	7820.65	5977.58	9484.2	8333	12000.5	13096.9	12639.7	11527	11209.7	14406.3	13422.6	14292.6	6336.85
L-Alloisoleucine	3788.78	5042.66	3632.19	3126.38	3338.28	3191.27	2991.89	2979.44	1791.39	1935.38	2268.8	2630.1	3064.75	3581.47	3022.13	2538.16	3172.36	2623.62	2529.71	2295.5
L-Proline	4452.56	5168.77	3492.46	3799.94	4133.07	3159.86	3481.52	3445.78	2052.61	2292.49	2417.15	3270	3096.72	3962.59	3365.8	2580.28	3243.33	2479.68	2589.84	2673.86
Maleic acid	18.3367	20.9946	23.1148	24.7193	22.8571	22.3214	21.6174	20	11.6488	7.95247	15.1816	19.031	21.4559	26.8571	23.5776	18.03	23.8106	23.2724	22.6327	18.3769
Glycine	5634.33	6389.08	5488.61	5976.57	6400.27	5562.92	4534.71	5300.76	3775.31	4161.15	4853.29	6103.04	5599.16	6720.43	5820.95	6192.21	6322.44	5522.4	5874.29	5516.21
Succinic acid	4546.35	2254.09	6911.91	976.029	7220.21	3867.3	12642.2	14112.8	3480.64	5340.09	14792.2	11076.6	11261.3	3119.39	7188.04	6170.6	12707	2360.41	17769.3	6602.05
Glyceric acid	95.7114	126.89	115.123	96.4449	104.286	80.0794	132.88	93.5316	33.8116	69.5795	103.652	97.2481	87.433	111.694	130.065	117.88	129.229	52.6829	126.245	87.8918
Uracil	103.227	117.812	142.152	148.087	137.143	48.9484	45.3057	65.7249	21.5632	27.5868	29.2352	74.8643	44.2337	79.7551	105.474	45.4176	75.8811	50.6098	45.1633	57.0709
Fumaric acid	2342.22	2550.94	1671.95	1849.15	1733.15	1458.93	1552.45	2157.05	752.077	759.543	1242.92	1758.04	1669.64	1706.04	2323.12	834.797	1200.31	1061.52	999.245	1248.6
Pelargonic acid	58.5371	20.2712	81.0656	38.7526	56.6597	18.7698	11.7949	19.4424	10.7066	11.6088	9.36903	20.5426	22.5479	18.551	21.875	10.4283	52.3788	34.0244	15.449	13.5634
3-Oxoalanine	40.1403	49.8011	48.5041	38.3784	45.8613	26.8056	51.6962	43.3271	26.6595	31.3711	30.5354	32.6744	32.069	52.1837	44.6121	39.8073	46.6079	59.8171	30.9184	36.7164
L-Threonine	2698.86	3523.58	2579.08	3244.91	3490.55	2343.47	2102.29	2176.65	1131.73	1140.59	1758.82	2794.34	2560.73	3453.8	3280.04	2090.11	2417.09	2061.38	1181.06	1105.04
Glutaric acid	88.4569	122.875	227.582	136.902	187.332	53.0159	74.0631	65.3903	45.6531	55.4845	71.1472	115.814	126.073	151.735	124.03	77.5589	136.894	81.8089	92.0816	65.5784
Methylcysteine	16.9539	22.4955	12.4385	17.1102	22.9412	12.9365	13.3728	12.7881	4.62527	7.00183	13.8241	14.6318	15.0575	18.8163	12.6293	15.0749	13.4581	7.39837	9.53061	6.90299
Beta-Alanine	14.2886	9.8915	7.13115	6.96466	0.462185	13.8294	1.3215	2.60223	1.56317	3.19927	8.3174	11.7054	5.32567	2.61225	8.42672	24.1328	4.55947	1.40244	2.18367	0.764925
Erythrose	381.443	285.57	377.275	490.873	444.328	323.036	434.615	319.015	158.822	120.932	245.927	287.985	369.904	471.98	417.091	306.617	350.727	402.541	357.347	250.858
Malic acid	10979.2	11057.4	8788.03	9274.14	9489.58	7877.28	9280.02	10053.8	4233.56	4173.78	6904.23	9183.86	9012.87	8636.86	12386.8	5176.66	7045.13	6368.74	6092.47	7075.04
L-Methionine	1039.14	1472.95	1137.38	1463.02	1519.33	712.917	869.862	1000.07	421.627	488.428	588.26	1192.91	1025.67	1301.06	1424.89	689.165	1020.9	591.24	640.837	554.478
L-Aspartic acid	3195.11	4768.44	1755.02	3342.45	3142.27	2026.11	2419.37	2932.36	854.625	1203.04	1790.48	3092.91	3074.46	2827.74	3437.16	1439.98	2202.86	1166.34	1378.43	1464.14
Pyroglutamic acid	15656	17435.5	21152.1	17428.2	21437.3	25044	12179.4	16176.4	20008.7	19324.1	15234.8	17472.8	9011.34	23780.2	18733.5	18599.5	21574.6	18932.4	19184.6	24286.7
L-Cysteine	472.886	835.533	288.443	362.1	374.517	552.559	441.775	417.584	173.169	189.378	267.285	397.985	376.418	311.571	329.72	375.075	428.877	283.598	315.082	271.045
Creatinine	76.3527	132.893	71.25	92.7235	118.214	62.5	69.1716	68.4758	46.1242	43.1444	107.878	109.632	133.123	130.082	109.461	65.3105	125.154	77.9268	78.0816	55.5224
Oxoglutaric acid	23.6072	22.4955	20.5328	27.2557	36.1555	56.4484	43.7081	19.8699	17.6659	8.28154	15.3346	18.9922	26.4368	43.8775	41.3578	23.576	30.6167	30.8537	21.4082	19.5149
L-Glutamic acid	1611.58	2450.87	638.135	2400.1	2528.19	1074.4	2152.84	2117.32	545.76	838.775	1673.44	2084.44	1983.56	1919.1	2964.61	1312.38	1330.99	874.309	1024.55	1061.31
4-Hydroxybenzoic acid	1.2024	2.11573	5.2459	8.37838	5.96639	8.53175	7.17949	5.89219	5.86724	2.76051	5.37285	6.93798	1.81992	6.57143	9.35345	7.79443	5.04405	6.56504	6.28571	2.87313
Taurine	9435.09	5986.29	5851.89	6281.35	2762.42	12027.9	9221.56	2115.09	384.861	307.934	8971.42	8389.01	5368.56	2921.22	5817.24	8972.48	9720.7	3135.28	3378.14	2169.63
Ribonolactone	6841.06	7416.71	6750.84	7497.21	7843.13	6946.98	6314.16	6205.3	1507.79	2602.6	3886.18	7003.22	4747.38	6934.57	8128.99	6661.31	7081.39	5369.55	4625.2	3490.78
L-Arabitol	256.293	273.436	269.406	344.699	230.063	156.349	168.876	193.401	65.3747	87.3675	138.279	287.558	190.402	289.469	292.608	164.882	209.383	159.695	159.143	176.25
Glycerol 3-phosphate	2416.67	3595.53	1988.83	3618.09	4228.82	3047.52	3645.4	3719.93	2413.49	2512.93	3106.69	2215.27	3545.13	3038.02	1648.23	2775.65	3384.78	2381.89	4133.59	2453.58
L-Glutamine	86.1924	58.1193	86.8033	80.2911	240.672	99.0278	119.665	100.316	63.2976	62.4314	76.2333	93.9147	73.4866	103.633	91.5948	97.9657	107.753	61.1992	118.674	95.3731
O-Phosphoethanolamine	898.096	1483.78	888.648	1271.77	1201.74	735.218	1070.26	930.26	363.169	322.889	956.405	1168.14	1122.87	1185.02	837.78	785.396	1273.17	583.78	788.959	612.276
Hypoxanthine	347.455	382.984	363.996	438.399	427.752	181.31	106.844	229.535	88.8009	78.4643	172.027	372.829	230.038	368.49	408.534	191.413	258.965	150.61	149.225	136.399
Isocitric acid	168.577	259.186	154.57	281.871	235.462	476.786	659.566	280.818	216.895	245.466	301.874	177.984	442.471	315.367	355.172	323.747	315.507	273.719	333.224	335.653
Adenine	49.8196	51.6636	42.3156	60.6861	71.1765	62.9564	80.5523	77.2862	33.576	37.2395	61.109	59.0504	79.8276	76.8571	76.1638	73.0193	79.0088	58.7805	67.9592	59.403
D-Fructose	3275.63	415.823	1781.74	1754.1	2372.73	1346.23	408.876	192.844	290.514	1546.96	1562.33	616.066	744.483	1831.27	748.922	1497.37	469.537	476.037	315.367	542.798
D-Mannose	2444.99	2957.16	2139.24	2754.51	3064.83	1031.53	1364.95	2207.66	7634.41	3412.94	2850.59	1218.28	1435.35	2882.96	910.862	1924.11	1935.64	2228.23	2986.02	1079.01
D-Galactose	2604.09	3788.66	897.848	850.166	7028.3	1747.06	1364.95	1936.51	778.244	3412.94	2591.17	6306.3	948.257	1665.12	7944.07	3158.09	6070.18	1973.27	5759.33	1079.01
D-Glucose	2015.73	1476.08	4647.01	6558.38	5198.65	1651.29	3410.28	5837.18	13335.3	5181.33	3120.99	3706.12	5719.96	1661.2	2353.3	3115.91	4652.95	5296.42	10690.7	8226.25
L-Tyrosine	1472	1457.72	1520.82	1599.06	1780.36	1390.22	1801.34	1406.9	290.621	632.505	739.082	1531.49	1578.53	1909.65	2121.72	1936.89	2079.32	1389.96	1287.47	1199.03
Mannitol	1013.81	1625.46	1299.08	4564.61	1288.49	408.611	456.706	1995.87	1031.91	1222.25	824.034	1937.11	939.234	1247.96	1483.88	2036.74	841.013	1118.82	2951.82	4232.39
D-Glucuronic acid	189.038	275.805	283.709	1191.77	487.227	317.738	385.858	405.149	223.94	644.918	419.618	389.923	293.276	297.082	238.664	395.91	375.088	70.3658	846.265	525.728
Sorbitol	2420.96	1625.46	998.893	4564.61	697.71	1554.09	456.706	1995.87	1031.91	1222.25	2063.38	1937.11	658.18	1247.96	1483.88	1335.14	1897.84	358.293	1877.61	4232.39
Pantothenic acid	100.12	105.913	76.6803	107.651	111.45	114.821	127.101	109.424	62.5696	74.5704	81.6826	92.7519	81.3793	78.6122	88.3621	76.6167	99.978	68.5366	82.1429	110.019
Palmitoleic acid	372.044	259.494	380.574	267.983	113.823	392.44	664.635	450.13	179.829	273.346	171.281	293.469	512.644	334.367	495.754	602.077	539.625	652.012	487.245	280.28
Galactonic acid	210.481	201.013	176.947	222.141	202.227	165.952	218.935	176.32	67.0236	88.8666	161.281	311.957	289.674	346.918	276.466	179.743	190.727	143.699	137.857	102.705
Xanthine	658.497	727.378	608.115	706.071	657.311	351.012	439.586	353.234	203.812	188.994	233.92	587.287	402.375	563.367	672.263	327.238	506.432	289.614	295.469	235.84
Palmitic acid	7613.77	6293.15	7654.26	8746.03	8274.22	7160.36	7220.22	7903.46	5917.9	6366.65	4842.56	5949.03	5369.52	6656.2	8237.07	9078.8	8468.15	6885.65	7734.55	6622.52
Myoinositol	2261.64	1543.6	2284.57	1949.09	3539.58	761.23	348.324	2537.55	1036.17	626.636	1244.84	3867.54	2924.9	4401.53	1326.14	1612.93	3957.09	1555.85	2668.92	2890.02
Glutathione	42.3848	32.0796	13.4426	41.0603	34.874	47.4802	46.9625	25.4833	14.1542	18.0073	32.3901	66.0465	39.636	42	53.2112	25.0107	41.3877	30.1219	30.2857	28.9552
Linoleic acid	576.052	632.586	497.07	761.913	868.845	498.214	831.913	819.294	282.505	404.68	402.371	216.938	408.41	511	532.608	682.184	820.11	285.854	391.531	577.257
Petroselinic acid	2664.51	2289.53	1949.94	2179.02	2893.45	1789.7	2357.95	2041.64	741.585	1228.85	1969.75	2686.67	2076.67	2836.8	2991.1	2632.51	3066.37	1930.12	1626.76	1638.71
Oleic acid	199.319	360.579	173.504	281.538	288.865	177.183	768.955	213.55	84.4111	91.4625	216.539	223.876	236.59	241.306	427.802	366.767	590.881	303.252	194.796	289.03
Stearic acid	2156.85	2440.25	2107.68	2528.98	3241.55	1312.22	3079.66	2187.05	1265.74	960.037	2404.82	2370.27	2110.84	2196.41	3131.75	1933.6	2777.49	1486.87	1521.39	1686.19
Glucose 6-phosphate	4272.69	2212.75	3732.52	4038.25	4715.86	2692.92	4004.71	3180.69	1320.98	1804.61	2894.23	4077.95	3016.4	5325.02	5095.13	3602.59	3283.28	3214.63	2599.65	3037.95
Arachidonic acid	256.333	206.383	291.434	305.592	270.315	156.389	316.962	203.587	121.456	137.77	160.918	130.93	156.264	213.306	199.785	311.649	246.894	145.102	210.98	135.429
Uridine	111.323	201.718	82.8074	111.58	156.66	64.8611	95.6607	143.476	25.9101	34.4059	61.6252	155.736	165.23	158.082	194.073	41.4133	116.035	64.1463	72.8367	52.3134
Docosahexaenoic acid	131.102	99.6926	129.693	164.262	189.118	73.7103	102.229	107.825	67.2377	81.2614	97.1893	92.6357	106.877	103.286	90.4526	147.794	175.198	92.2968	96.3878	79.3843
Inosine	5673.25	5145.32	5269.2	5212.04	6023.82	3648.16	4650.63	4376.49	2509.12	3104.64	4628.49	5355.76	4570.46	5514.02	6023.32	4511.93	4989.16	3486.91	3794.88	3667.37
Adenosine	1341.54	735.389	694.98	687.63	1121.91	807.222	1435.7	711.19	378.608	410.164	1579.45	1224.75	1317.8	1132.71	1381.21	1535.08	1439.03	779.228	529.694	546.119
Sucrose	1.06212	10.5425	12.7869	13.763	14.895	1.68651	12.8797	11.487	8.73662	8.37294	8.08795	3.29457	4.52107	4.12245	8.62069	8.20128	53.4141	4.87805	11.6939	9.23508
Xanthosine	259.038	294.231	178.074	188.69	171.702	166.448	383.333	171.338	74.818	83.9854	199.465	194.399	214.291	232.367	201.379	147.709	255.088	112.988	161.796	157.593
Alpha-Lactose	103.547	36.9801	51.291	67.0686	58.3193	52.6587	50.5917	51.7286	23.1263	29.2687	51.9694	51.0271	23.5441	74.0816	26.9181	111.413	34.0969	27.0935	26.9796	33.5821
MG(18:2(9Z,12Z)/0:0/0:0)	21.1623	24.6835	34.959	40.0832	27.626	38.0952	74.2998	19.5353	11.0921	29.2505	48.4895	30.9884	19.1188	65.4694	54.2672	87.0878	90.022	41.8496	37.5918	75.4104
D-Maltose	9260.7	8558.25	2147.93	9959.13	10675.6	5480.54	9374.83	8980.2	3873.45	4885.98	8275.93	8217.75	7250.46	10528	9542.69	10280.3	10250.7	8609.45	6063.33	7596.45
Alpha-Tocopherol	27.8156	22.7125	20.4508	30.5613	27.0798	19.127	26.6272	15.0929	14.7109	10.1463	27.5717	35.0775	34.0996	25	29.9784	32.6553	32.5771	21.8699	16.6939	13.2089
