# Supplementary material for: Combined Omics Reveals That Disruption of the Selenocysteine Lyase Gene Affects Amino Acid Pathways in Mice
Source: Nutrients. 2019 Oct 26;11(11):2584. doi: 10.3390/nu11112584 (PMC6893568; doi:10.3390/nu11112584)
Supplement: Supplementary file 1 [file nutrients-11-02584-s001.zip › S6-MetaboliteFoldChange_WT_SclyKO_MedSe.xlsx]

## Sheet: fold_change_med_ko_vs_wt
	Fold Change	log2(FC)	ID
HMDB00211	2.3889	1.2563	myoinositol
HMDB00765	2.1857	1.1281	mannitol
HMDB00258	2.0254	1.0182	sucrose
HMDB00143	1.9524	0.96527	d-galactose
HMDB11568	1.927	0.94632	MG(18:2(9Z,12Z)/0:0/0:0)
HMDB00847	1.74	0.79912	pelargonic acid
HMDB00092	1.5831	0.66278	dimethylglycine
HMDB00247	1.5495	0.63182	sorbitol
HMDB00661	1.546	0.62856	glutaric acid
HMDB00169	0.64869	-0.62439	d-mannose
HMDB00407	1.5138	0.59813	2-hydroxy-3-methylbutyric acid
HMDB00056	1.4676	0.55344	beta-alanine
HMDB00158	1.4294	0.51543	l-tyrosine
HMDB00008	1.4121	0.49788	2-hydroxybutyric acid
HMDB00562	1.389	0.47403	creatinine
HMDB00131	1.368	0.45204	glycerol
HMDB02183	1.3674	0.4514	docosahaexanoic acid
HMDB01893	1.3652	0.44913	alpha-tocopherol
HMDB01870	1.3429	0.42536	benzoic acid
HMDB02080	1.3352	0.417	petroselinic acid
HMDB00243	1.3215	0.40215	pyruvic acid
HMDB00163	1.3131	0.39297	d-maltose
HMDB00300	1.3109	0.39053	uracil
HMDB03229	1.3065	0.38571	palmitoleic acid
HMDB00207	1.3064	0.38555	oleic acid
HMDB01851	1.2949	0.37284	l-arabitol
HMDB00157	1.2944	0.37229	hypoxanthine
HMDB00050	1.2902	0.36762	adenosine
HMDB00176	1.2703	0.34519	maleic acid
HMDB00123	1.2611	0.33468	glycine
HMDB00139	1.2538	0.32636	glyceric acid
HMDB00134	0.80007	-0.32181	fumaric acid
HMDB00271	0.80007	-0.3218	sarcosine
HMDB02329	1.2378	0.30778	oxalic acid
HMDB00535	1.2353	0.30491	caproic acid
HMDB00191	0.81095	-0.30231	l-aspartic acid
HMDB02649	1.2298	0.29839	erythrose
HMDB01401	1.2103	0.27532	glucose-6-phosphate
HMDB00148	0.83273	-0.26408	l-glutamic acid
HMDB11602	1.1891	0.24984	3-oxoalanine
HMDB00193	0.84162	-0.24876	isocitric acid
HMDB00250	1.1848	0.24466	pyrophosphate
HMDB00224	1.1817	0.24088	O-phosphoethanolamine
HMDB00115	1.1772	0.2354	glycolic acid
HMDB13751	1.1756	0.23339	2-hydroxypyridine
HMDB00034	1.1597	0.21371	adenine
HMDB00208	0.86296	-0.21264	oxoglutaric acid
HMDB00254	1.1563	0.20956	succinic acid
HMDB01900	1.1549	0.20773	ribonolactone
HMDB00452	0.86671	-0.20637	l-alpha-aminobutyric acid
HMDB00660	0.87206	-0.19751	d-fructose
HMDB00251	1.138	0.18644	taurine
HMDB00186	1.1244	0.16912	alpha-lactose
HMDB00220	1.1221	0.16621	palmitic acid
HMDB01043	1.1217	0.16563	arachidonic acid
HMDB00744	0.89162	-0.1655	malic acid
HMDB00127	1.1192	0.16248	d-glucuronic acid
HMDB00195	1.1182	0.16114	inosine
HMDB00210	0.8952	-0.15972	pantothenic acid
HMDB00267	1.1062	0.14557	pyroglutamic acid
HMDB00122	1.0873	0.1207	d-glucose
HMDB00641	1.0815	0.11298	l-glutamine
HMDB00292	1.0768	0.1067	xanthine
HMDB00190	1.0763	0.10602	l-lactic acid
HMDB00161	1.0706	0.098449	l-alanine
HMDB00827	1.0682	0.095236	stearic acid
HMDB00162	0.94005	-0.089198	l-proline
HMDB00574	0.9432	-0.084365	l-cysteine
HMDB00500	0.9448	-0.081921	4-hydroxybenzoic acid
HMDB00299	0.94914	-0.075301	xanthosine
HMDB00565	1.0525	0.073795	galactonic acid
HMDB00296	0.95178	-0.071306	uridine
HMDB02108	1.0323	0.045922	methylcysteine
HMDB00673	0.97191	-0.0411	linoleic acid
HMDB00687	0.97311	-0.039321	l-leucine
HMDB00125	1.0242	0.034435	glutathione
HMDB00883	1.0232	0.033096	l-valine
HMDB00557	1.0209	0.029906	l-alloisoleucine
HMDB00126	0.98632	-0.019865	glycerol 3-phosphate
HMDB00167	0.9955	-0.0065112	l-threonine
HMDB00696	1.0011	0.0015332	l-methionine
