# Supplementary material for: Combined Omics Reveals That Disruption of the Selenocysteine Lyase Gene Affects Amino Acid Pathways in Mice
Source: Nutrients. 2019 Oct 26;11(11):2584. doi: 10.3390/nu11112584 (PMC6893568; doi:10.3390/nu11112584)
Supplement: Supplementary file 1 [file nutrients-11-02584-s001.zip › S7-MetaboAnalystJointPathwayAnalysis_WT_SclyKO_MedSe.xlsx]

## Sheet: MetaboAnalyst_JointPathway
Pathway	Total	Expected	Hits	P.Value	Topology	PVal.Z	Topo.Z
Alanine, aspartate and glutamate metabolism	58	2.7947	10	0.00028588	0.93878	3.7654	2.4996
D-Glutamine and D-glutamate metabolism	8	0.38547	4	0.00029908	1.4286	3.7415	4.2033
Galactose metabolism	55	2.6501	9	0.00088657	0.59184	3.1662	1.2927
Aminoacyl-tRNA biosynthesis	91	4.3848	12	0.00090779	0.16438	3.1537	-0.19415
Biosynthesis of unsaturated fatty acids	29	1.3973	6	0.0019826	0.1875	2.7402	-0.11374
Pantothenate and CoA biosynthesis	34	1.6383	5	0.020998	0.25806	1.4908	0.13172
Valine, leucine and isoleucine biosynthesis	13	0.6264	3	0.021633	0.36364	1.475	0.49895
Glyoxylate and dicarboxylate metabolism	55	2.6501	6	0.044951	0.34	1.0879	0.41673
Taurine and hypotaurine metabolism	18	0.86732	3	0.051968	0.6	1.0111	1.3211
Glycine, serine and threonine metabolism	72	3.4693	7	0.05346	0.58824	0.9961	1.2802
Glutathione metabolism	79	3.8066	7	0.080544	0.50943	0.77912	1.0061
Starch and sucrose metabolism	66	3.1802	6	0.093139	0.40426	0.70221	0.64024
Citrate cycle (TCA cycle)	51	2.4574	5	0.094473	0.52273	0.69468	1.0523
Phenylalanine, tyrosine and tryptophan biosynthesis	12	0.57821	2	0.1106	1.4	0.61122	4.1039
Arginine and proline metabolism	102	4.9148	7	0.21529	0.21505	0.25864	-0.017892
Butanoate metabolism	50	2.4092	4	0.2176	0.11429	0.25299	-0.36841
Pentose and glucuronate interconversions	50	2.4092	4	0.2176	0.41379	0.25299	0.67342
Ubiquinone and other terpenoid-quinone biosynthesis	5	0.24092	1	0.21907	0.25	0.24942	0.10367
Glycerolipid metabolism	72	3.4693	5	0.26329	0.54054	0.15209	1.1143
Butirosin and neomycin biosynthesis	7	0.33729	1	0.29279	0.66667	0.095869	1.553
Lipoic acid metabolism	8	0.38547	1	0.32704	0.44444	0.037316	0.78004
Cysteine and methionine metabolism	65	3.132	4	0.38342	0.45455	-0.046885	0.81517
Thiamine metabolism	11	0.53003	1	0.42026	0.090909	-0.095454	-0.44973
Fatty acid biosynthesis	49	2.361	3	0.42386	0.044444	-0.099974	-0.61135
Cyanoamino acid metabolism	12	0.57821	1	0.44841	0.25	-0.12978	0.10367
beta-Alanine metabolism	51	2.4574	3	0.45009	0.42857	-0.13175	0.72482
Propanoate metabolism	52	2.5056	3	0.46303	0.17073	-0.14676	-0.17206
Phenylalanine metabolism	33	1.5901	2	0.47869	0.21739	-0.16437	-0.0097607
Selenocompound metabolism	33	1.5901	2	0.47869	0.35714	-0.16437	0.47636
Ascorbate and aldarate metabolism	36	1.7346	2	0.52574	0.1875	-0.214	-0.11374
Fructose and mannose metabolism	59	2.8429	3	0.54965	0.225	-0.23755	0.016706
Pyruvate metabolism	65	3.132	3	0.61723	0.34783	-0.29893	0.44395
Glycosylphosphatidylinositol(GPI)-anchor biosynthesis	20	0.96369	1	0.63008	0.096774	-0.30983	-0.42932
Histidine metabolism	45	2.1683	2	0.64931	0.09375	-0.32576	-0.43984
Linoleic acid metabolism	51	2.4574	2	0.71686	0.77778	-0.37815	1.9395
Tyrosine metabolism	81	3.9029	3	0.7629	0.17241	-0.4111	-0.16621
Amino sugar and nucleotide sugar metabolism	85	4.0957	3	0.79155	0.21687	-0.43062	-0.011583
Primary bile acid biosynthesis	62	2.9874	2	0.81277	0.043478	-0.44462	-0.61471
Glycolysis / Gluconeogenesis	89	4.2884	3	0.81733	0.27119	-0.44758	0.17736
Glycerophospholipid metabolism	119	5.7339	4	0.84196	0.2	-0.4633	-0.070256
Porphyrin and chlorophyll metabolism	67	3.2284	2	0.84606	0.042553	-0.46587	-0.61793
Pentose phosphate pathway	49	2.361	1	0.91477	0.097561	-0.5072	-0.42659
Pyrimidine metabolism	139	6.6976	4	0.91757	0.13274	-0.50882	-0.30421
Ether lipid metabolism	51	2.4574	1	0.92306	0.13793	-0.51198	-0.28616
Valine, leucine and isoleucine degradation	88	4.2402	2	0.93519	0.022222	-0.51889	-0.68865
Inositol phosphate metabolism	90	4.3366	2	0.94051	0.09375	-0.52189	-0.43984
Fatty acid elongation	58	2.7947	1	0.9463	0.013699	-0.52514	-0.7183
Purine metabolism	237	11.42	7	0.95612	0.21469	-0.53061	-0.01916
Sphingolipid metabolism	68	3.2765	1	0.96798	0.037736	-0.53713	-0.63469
Drug metabolism - cytochrome P450	142	6.8422	3	0.97509	0.43519	-0.54101	0.74783
Metabolism of xenobiotics by cytochrome P450	150	7.2277	3	0.98214	0.31193	-0.54482	0.31908
Steroid hormone biosynthesis	127	6.1194	2	0.9887	0.075	-0.54835	-0.50507
Fatty acid metabolism	88	4.2402	1	0.98875	0.019417	-0.54837	-0.69841
Retinol metabolism	97	4.6739	1	0.99301	0.14286	-0.55065	-0.26903
Arachidonic acid metabolism	130	6.264	1	0.99881	0.25	-0.55373	0.10367
